# Supplementary material for: Vascular anatomy is a determining factor of successful submental flap raising: a retrospective study of 70 clinical cases
Source: PeerJ. 2017 Sep 19;5:e3606. doi: 10.7717/peerj.3606 (PMC5609627; doi:10.7717/peerj.3606)
Supplement: Data S1 [file peerj-05-3606-s001.xls]

## Sheet: Detail
		age	Diagnosis	TNM	Stage	CCRT	Flap loss	result			Level					Tumor recurrence
	Sex								Survival(Death:0)	Cause of death	I	II	III	IV	V	Locoregional	Nodal metastasis
1	M	60	MOF	T1N0M0	I	-	-	Ned	1		0	0	0
2	M	34	Tongue	T2N2M0	IVA	+	-	Local recurrnece	1		1	0	0
3	M	61	Buccal Ca	T1N0M0	I	-	-	Ned	0	Septic shock	0	0	0
4	M	70	Hypo ca	T3N2bM0	III	+	-	DM	0	pneumonia	0	0	0
5	M	38	Tongue ca	T2N0M0		-	-	Ned	1		0	0
6	M	72	Tongue ca	T2N1M0	III	+	-	DM	0	AAD	0	0
7	M	60	MOF	T1N0M0	I	-	+/partial	Ned	1		0	0	0
8	M	66	Laryngeal Ca	T3N1M0	III	+	-	DM	0	Empyema	1	0	0	0
9	M	77	Hypo ca	T4bN1M0	IVA	+	-	DM	0		0	1	1	1	0
10	M	41	Neck sarcoma	T1N0M0	I	+	-	Ned	1
11	M	48	Buccal Ca	T4N0M0	IVA	+	-	Local recurrnece	1								Y
12	M	63	Tongue Ca	T2N1M0	III	-	-	Local recurrnece	1		0	1	0			Y
13	M	59	Hypo Ca	T2N2cM0	IVA	+	-	Ned	1				0	0	0
14	M	63	Maxillary ca	T4N0M0	IVA	RT	-	Ned	1
15	F	82	Gingiva Ca	T3N0M0	IVA	RT	-	DM	0	DM
16	M	44	Hypo Ca	T4N2M0	III	+	-	Ned	1		0	0
17	M	46	Hypo Ca	T3N2M0	IVA	+	-	DM	0	intracerebral hemorrhage	0	1	0	0
18	M	51	Buccal ca	T2N0M0	II	-	-	Ned	1		0	0	0	0
19	M	52	Buccal ca	T1N0M0	I	+	-	Ned	1		0	0	0
20	M	52	MOF	T1N0M0	I	-	-	Ned	1		0	0	0
21	F	32	Buccal Ca	T1N0M0	I	-	-	Ned	1		0	0	0
22	M	54	Hypopharyngeal	T4N2M0	IVA	+	-	Ned	1		0	1	0	0
23	M	68	Tongue Ca	T2N0M0	II	-	-	Ned	1		0	0	0	0
24	M	59	Tongue	T2N2M0	IVA	+	-	local recurrence	1		0	0	0			Y
25	M	89	hypopharyngeal	T4N2M0	IVA	RT	-	Ned	0	MODS	0	1
26	M	32	Tongue	T2N0M0	II	RT	-	Ned	1		0	0	0
27	M	38	Tongue	T3N2M0	IVA	+	-	Ned	1		0	1	1	1
28	M	67	Buccal	T2N0M0	II	-	-	Ned	1		0	0	0
29	M	47	Buccal	T2N0M0	II	-	-	Ned	1		0	0	0	0
30	M	57	Larynx	T4N0M0	IVA	+	-	Ned	0	pneumonia	0	0	0
31	F	57	Gingiva	T4N0M0	IVA	+	-	Ned	1		0	0	0
32	M	52	Mouth floor	T2N0M0	II	-	-	Ned	1		0	0	0
33	M	63	Hypo ca	T3N0M0	III	+	-	local recurrence	0	Septicemia	0	0					Y
34	M	64	Mouth floor	T4N2M0	IVA	+	+/partial	Ned	1		1	1	0
35	M	58	Tongue ca	T4N0M0	IVA	RT	-	Ned	1		0	0	1	0	0
36	M	54	Gingiva	T4N1M0	IVA	+	-	Ned	1		1	0	0
37	F	72	Tongue ca	T2N0M0	II	-	-	Ned	1		0	0	0
38	M	53	Tongue ca	T3N0M0	III	+	-	local recurrence	1		0	0	0			Y
39	M	62	Buccal ca	T3N1M0	III	+	-	DM	1		1	0	0	0	0
40	M	45	Buccal ca	T2N1M0	IVA	-	-	DM	1		0	1	0
41	M	41	Tongue ca	T4aN1M0	IVA	+	-	Ned	1		1	0	0
42	F	85	Tongue ca	T3N1M0	IVA	RT	-	Ned	1		0	0	1
43	M	60	Buccal ca	T2N2M0	II	+	-	Ned	1		0	0	0	0
44	M	49	Tongue ca	T2N2M0	II	RT	-	Ned	1		0	0	0	0	0
45	M	87	Tongue ca	T2N0M0	II	RT	-	Ned	1
46	M	48	Tongue Ca	T2N1M0	III	+	-	Ned	1		1	0	0
47	M	54	MOF	T4aN1M0	IVA	+	-	Ned	1		1	0	0	0	1
48	M	52	buccal	T4aN2bM0	IVA	+	-	Ned	1		0	0	0	0
49	M	63	Bucca	T2N0M0	II	RT	-	Ned	1		0	0	0	0
50	M	54	Palate	T4N0M0	IVA	+	-	Ned	1		0	0	0	0	0
51	M	44	Buccal	T1N0M0	I	-	-	Ned	1		0	0	0
52	M	56	Buccal	T2N2bM0	IVA	+	-	Ned	1		1	1	0
53	M	54	Tongue	T2N0MO	II	RT	-	Ned	1		0	0	0
54	M	45	Buccal	T4bN0M0	IVB	+	-	Ned	1		0	0	0	0	0
55	M	55	buccal	T3N0M0	III	+	-	Ned	1		0	0	0	0
56	M	58	retromolar trigone	T2N1M0	III	+	-	Ned	1		0	0	1
57	F	67	soft palate	T2N1M0	III	-	-	Ned	1		0	0	0	0
58	M	47	tongue	T2M0N0	II	-	-	Ned	1		0	0	0	0	0
59	M	41	buccal mucosa	T2N2bM0	IVA	+	-	Ned	1		1	0	0	0
60	M	53	buccal	T3N1M0	III	+	-	Ned	1		1	0	0	0
61	M	85	tongue	T3N0M0	III	RT	-	Ned	1		0	0	0
62	M	57	Gingiva	T2N1M0	III	+	-	Ned	1		0	1	0
63	M	63	retromolar	T1N0M0	I	-	-	Ned	1		0	0	0
64	M	48	mouth floor	T2M0N0	II	-	-	Ned	1		0	0	0
65	M	61	gingiva	T4N0M0	IVA	+	-	Ned	1		0	0	0	0	0
66	M	52	mouth floor	T1N0M0	I	-	-	Ned	1		0	0	0
67	F	62	tongue	T3N2M0	IVB	-	-	Ned	1		0	0	0	0	0
68	M	49	buccal	T1N0M0	I	-	-	Ned	1		0	0	0
69	M	77	Lip and oral cavity	T2N0MO	II	-	-	Ned	1		0	0	0
70	M	65	lip	T2N0MO	II	-	-	Ned	1		0	0	0

## Sheet: Demographics
Age(ys)	57.06 ± 12.73
Gender
Male	63
Female	7
Venous return
IJV	51
EJV	19
Flap sizes	15~84
Occult metastases
Level I	14
Level II,III, IV, V	15
Adjuvant therapy
Radiotherapy	11
CCRT	35
Tumor recurrences
a) Locoreginal
b)Nodal metastasis	3
c)Distant metastasis	2
	8
Flap loss
Partial	3
Total	0
Survival
Yes	61
No	9
